# Supplementary material for: Exploring Elementary Students’ Social-Emotional Development Through Dialogic Pedagogy: Insights from Cinematic Narratives
Source: Behav Sci (Basel). 2025 Dec 8;15(12):1701. doi: 10.3390/bs15121701 (PMC12729373; doi:10.3390/bs15121701)
Supplement: Supplementary file 1 [file behavsci-15-01701-s001.zip]

Archive with 1 entries (1 files):
- behavsci-3908225-supplementary.pdf
